# Supplementary material for: Potential Impact of miR-137 and Its Targets in Schizophrenia
Source: Front Genet. 2013 Apr 26;4:58. doi: 10.3389/fgene.2013.00058 (PMC3636510; doi:10.3389/fgene.2013.00058)
Supplement: Supplementary Table S1 — miR-137 putative target list, chromosomal locations and disease associations. [file 37060_Turner_DataSheet1.XLSX]

## Sheet: Sheet2
Table S1. miR-137 putative target list with chromosmal location and diease assocationtargets
Gene Symbol	Gene Name	Chormosome	Ensemble Cytoband	Diseases Associated with Cytoband
TBX15	T-box 15	1	1p12,
GDAP2	ganglioside induced differentiation associated protein 2	1	1p12,
PTGFRN	prostaglandin F2 receptor negative regulator	1	1p13.1,
TRIM33	tripartite motif-containing 33	1	1p13.2,
CTTNBP2NL	CTTNBP2 N-terminal like	1	1p13.2,
RSBN1	round spermatid basic protein 1	1	1p13.2,
KCNA2	potassium voltage-gated channel, shaker-related subfamily, member 2	1	1p13.3,
AHCYL1	adenosylhomocysteinase-like 1	1	1p13.3,
SLC6A17	solute carrier family 6, member 17	1	1p13.3,
GPR88	G protein-coupled receptor 88	1	1p21.2,
TMEM56	transmembrane protein 56	1	1p21.3,
DPYD	dihydropyrimidine dehydrogenase	1	1p21.3,
TMED5	transmembrane emp24 protein transport domain containing 5	1	1p22.1,	SCZ
DR1	down-regulator of transcription 1, TBP-binding (negative cofactor 2)	1	1p22.1,	SCZ
FNBP1L	formin binding protein 1-like	1	1p22.1,	SCZ
GBP3	guanylate binding protein 3	1	1p22.2,
PKN2	protein kinase N2	1	1p22.2,
ZNF326	zinc finger protein 326	1	1p22.2,
COL24A1	collagen, type XXIV, alpha 1	1	1p22.3,
MCOLN3	mucolipin 3	1	1p22.3,
SSX2IP	synovial sarcoma, X breakpoint 2 interacting protein	1	1p22.3,
ZNHIT6	zinc finger, HIT type 6	1	1p22.3,
SERBP1	SERPINE1 mRNA binding protein 1	1	1p31.3,
INSL5	insulin-like 5	1	1p31.3,
NFIA	nuclear factor I/A	1	1p31.3,
KANK4	KN motif and ankyrin repeat domains 4	1	1p31.3,
LEPROT	leptin receptor overlapping transcript	1	1p31.3,
RAVER2	ribonucleoprotein, PTB-binding 2	1	1p31.3,
GPX7	glutathione peroxidase 7	1	1p32.3,
SSBP3	single stranded DNA binding protein 3; hypothetical LOC100131851	1	1p32.3,
ATPAF1	ATP synthase mitochondrial F1 complex assembly factor 1	1	1p33,
KIAA0494	KIAA0494	1	1p33,
NSUN4	NOL1/NOP2/Sun domain family, member 4	1	1p33,
SLC6A9	solute carrier family 6 (neurotransmitter transporter, glycine), member 9	1	1p34.1,
ST3GAL3	ST3 beta-galactoside alpha-2,3-sialyltransferase 3	1	1p34.1,
KDM4A	lysine (K)-specific demethylase 4A	1	1p34.1,
PIK3R3	phosphoinositide-3-kinase, regulatory subunit 3 (gamma)	1	1p34.1,
NFYC	nuclear transcription factor Y, gamma	1	1p34.2,
RIMS3	regulating synaptic membrane exocytosis 3	1	1p34.2,
YBX1	Y box binding protein 1	1	1p34.2,
ELOVL1	elongation of very long chain fatty acids (FEN1/Elo2, SUR4/Elo3, yeast)-like 1	1	1p34.2,
PPCS	phosphopantothenoylcysteine synthetase	1	1p34.2,
RIMKLA	ribosomal modification protein rimK-like family member A	1	1p34.2,
TMEM125	transmembrane protein 125	1	1p34.2,
FHL3	four and a half LIM domains 3	1	1p34.3,
EIF2C4	eukaryotic translation initiation factor 2C, 4	1	1p34.3,
EIF2C1	eukaryotic translation initiation factor 2C, 1	1	1p34.3,
STK40	serine/threonine kinase 40	1	1p34.3,
MTF1	metal-regulatory transcription factor 1	1	1p34.3,
FNDC5	fibronectin type III domain containing 5	1	1p35.1,
NKAIN1	Na+/K+ transporting ATPase interacting 1	1	1p35.2,
PHACTR4	phosphatase and actin regulator 4	1	1p35.3,
RCC1	regulator of chromosome condensation 1; SNHG3-RCC1 readthrough transcript	1	1p35.3,
PAQR7	progestin and adipoQ receptor family member VII	1	1p36.11,
LUZP1	leucine zipper protein 1	1	1p36.12,
CDC42	cell division cycle 42 (GTP binding protein, 25kDa); cell division cycle 42 pseudogene 2	1	1p36.12,
EPHA8	EPH receptor A8	1	1p36.12,
KDM1A	lysine (K)-specific demethylase 1	1	1p36.12,
C1orf144	chromosome 1 open reading frame 144	1	1p36.13,
CTRC	chymotrypsin C (caldecrin)	1	1p36.21,
TARDBP	TAR DNA binding protein	1	1p36.22,
ICMT	isoprenylcysteine carboxyl methyltransferase	1	1p36.31,
PRDM16	PR domain containing 16	1	1p36.32,
DFFB	DNA fragmentation factor, 40kDa, beta polypeptide (caspase-activated DNase)	1	1p36.32,
SLC35E2B	solute carrier family 35, member E2B	1	1p36.33,
SKI	v-ski sarcoma viral oncogene homolog (avian)	1	1p36.33,
KLHL17	kelch-like 17 (Drosophila)	1	1p36.33,
SLC35E2	solute carrier family 35, member E2	1	1p36.33,
PRKAB2	protein kinase, AMP-activated, beta 2 non-catalytic subunit	1	1q21.1,	SCZ
OTUD7B	OTU domain containing 7B	1	1q21.2,
SV2A	synaptic vesicle glycoprotein 2A	1	1q21.2,
DENND4B	DENN/MADD domain containing 4B	1	1q21.3,
SNX27	sorting nexin family member 27	1	1q21.3,
SMCP	sperm mitochondria-associated cysteine-rich protein	1	1q21.3,
ZBTB7B	zinc finger and BTB domain containing 7B	1	1q21.3,
ADAM15	ADAM metallopeptidase domain 15	1	1q22,
EFNA3	ephrin-A3	1	1q22,
KIAA0907	KIAA0907	1	1q22,
ASH1L	ash1 (absent, small, or homeotic)-like (Drosophila)	1	1q22,
HAPLN2	hyaluronan and proteoglycan link protein 2	1	1q23.1,
DCAF8	WD repeat domain 42A	1	1q23.2,
SLC19A2	solute carrier family 19 (thiamine transporter), member 2	1	1q24.2,
ATP1B1	ATPase, Na+/K+ transporting, beta 1 polypeptide	1	1q24.2,
SWT1	SWT1 RNA endoribonuclease homolog	1	1q25.3,
PTGS2	prostaglandin-endoperoxide synthase 2 (prostaglandin G/H synthase and cyclooxygenase)	1	1q31.1,
B3GALT2	UDP-Gal:betaGlcNAc beta 1,3-galactosyltransferase, polypeptide 2	1	1q31.2,
DENND1B	DENN/MADD domain containing 1B	1	1q31.3,
KISS1	KiSS-1 metastasis-suppressor	1	1q32.1,
MAPKAPK2	mitogen-activated protein kinase-activated protein kinase 2	1	1q32.1,
DSTYK	dual serine/threonine and tyrosine protein kinase	1	1q32.1,
NFASC	neurofascin homolog (chicken)	1	1q32.1,
NUCKS1	nuclear casein kinase and cyclin-dependent kinase substrate 1	1	1q32.1,
SLC45A3	solute carrier family 45, member 3	1	1q32.1,
KDM5B	similar to Jumonji, AT rich interactive domain 1B (RBP2-like); lysine (K)-specific demethylase 5B	1	1q32.2,
KCNH1	potassium voltage-gated channel, subfamily H (eag-related), member 1	1	1q32.2,
PLXNA2	plexin A2	1	1q32.2,
VASH2	vasohibin 2	1	1q32.3,
AIDA	hypothetical LOC653631; hypothetical LOC646050; hypothetical LOC646890; axin interactor, dorsalization associated	1	1q41,
CAPN2	calpain 2, (m/II) large subunit	1	1q41,
MARK1	MAP/microtubule affinity-regulating kinase 1	1	1q41,
DUSP10	dual specificity phosphatase 10	1	1q41,
ESRRG	estrogen-related receptor gamma	1	1q41,
MIA3	melanoma inhibitory activity family, member 3	1	1q41,
PTPN14	protein tyrosine phosphatase, non-receptor type 14	1	1q41,
URB2	URB2 ribosome biogenesis 2 homolog (S. cerevisiae)	1	1q42.13,
TSNAX	translin-associated factor X	1	1q42.2,
SIPA1L2	signal-induced proliferation-associated 1 like 2	1	1q42.2,
TRIM67	tripartite motif-containing 67	1	1q42.2,
GPR137B	G protein-coupled receptor 137B	1	1q42.3,
ARID4B	AT rich interactive domain 4B (RBP1-like)	1	1q42.3,
B3GALNT2	beta-1,3-N-acetylgalactosaminyltransferase 2	1	1q42.3,
TBCE	tubulin folding cofactor E	1	1q42.3,
RYR2	ryanodine receptor 2 (cardiac)	1	1q43,
ACTN2	actinin, alpha 2	1	1q43,
GREM2	gremlin 2, cysteine knot superfamily, homolog (Xenopus laevis)	1	1q43,
ZNF238	zinc finger protein 238	1	1q44,
PPPDE1	PPPDE peptidase domain containing 1	1	1q44,
CNST	chromosome 1 open reading frame 71	1	1q44,
HNRNPU	heterogeneous nuclear ribonucleoprotein U (scaffold attachment factor A)	1	1q44,
ATOH8	atonal homolog 8 (Drosophila)	2	2p11.2,
C2orf68	chromosome 2 open reading frame 68	2	2p11.2,
RMND5A	required for meiotic nuclear division 5 homolog A (S. cerevisiae)	2	2p11.2,
LRRTM4	leucine rich repeat transmembrane neuronal 4	2	2p12,
TET3	tet oncogene family member 3	2	2p13.1,
PRADC1	protease-associated domain containing 1	2	2p13.2,
SFXN5	sideroflexin 5	2	2p13.2,
GFPT1	glutamine-fructose-6-phosphate transaminase 1	2	2p13.3,
TGFA	transforming growth factor, alpha	2	2p13.3,
MXD1	MAX dimerization protein 1	2	2p13.3,
UGP2	UDP-glucose pyrophosphorylase 2	2	2p15,
BCL11A	B-cell CLL/lymphoma 11A (zinc finger protein)	2	2p16.1,
EML6	echinoderm microtubule associated protein like 6	2	2p16.2,
NRXN1	neurexin 1	2	2p16.3,	ASD, SCZ
ZFP36L2	zinc finger protein 36, C3H type-like 2	2	2p21,
PKDCC	protein kinase-like protein SgK493	2	2p21,
SLC8A1	solute carrier family 8 (sodium/calcium exchanger), member 1	2	2p22.1,
PRKD3	protein kinase D3	2	2p22.2,
STRN	striatin, calmodulin binding protein	2	2p22.2,
FAM98A	family with sequence similarity 98, member A	2	2p22.3,
LBH	limb bud and heart development homolog (mouse)	2	2p23.1,
PPP1CB	protein phosphatase 1, catalytic subunit, beta isoform; speedy homolog A (Xenopus laevis)	2	2p23.2,
NCOA1	nuclear receptor coactivator 1	2	2p23.3,
ZNF512	zinc finger protein 512	2	2p23.3,
SMC6	structural maintenance of chromosomes 6	2	2p24.2,
FAM84A	hypothetical LOC653602; family with sequence similarity 84, member A	2	2p24.3,	SCZ
KLF11	Kruppel-like factor 11	2	2p25.1,
E2F6	E2F transcription factor 6	2	2p25.1,
GREB1	GREB1 protein	2	2p25.1,
MBOAT2	membrane bound O-acyltransferase domain containing 2	2	2p25.1,
SOX11	SRY (sex determining region Y)-box 11	2	2p25.2,
CHST10	carbohydrate sulfotransferase 10	2	2q11.2,
SLC5A7	solute carrier family 5 (choline transporter), member 7	2	2q12.3,	SCZ
ST6GAL2	ST6 beta-galactosamide alpha-2,6-sialyltranferase 2	2	2q12.3,	SCZ
RANBP2	RAN binding protein 2	2	2q12.3,	SCZ
BCL2L11	BCL2-like 11 (apoptosis facilitator)	2	2q13,
TMEM87B	transmembrane protein 87B	2	2q13,
ZC3H6	zinc finger CCCH-type containing 6	2	2q13,
MAP3K2	mitogen-activated protein kinase kinase kinase 2	2	2q14.3,
TSN	translin	2	2q14.3,
PLEKHB2	pleckstrin homology domain containing, family B (evectins) member 2	2	2q21.1,
NCKAP5	Nck-associated protein 5	2	2q21.2,
UBXN4	UBX domain protein 4	2	2q21.3,
ZEB2	zinc finger E-box binding homeobox 2	2	2q22.3,
EPC2	enhancer of polycomb homolog 2 (Drosophila)	2	2q23.1,
FMNL2	formin-like 2	2	2q23.3,	SCZ
ACVR1	activin A receptor, type I	2	2q24.1,
ACVR1C	activin A receptor, type IC	2	2q24.1,
GPD2	glycerol-3-phosphate dehydrogenase 2 (mitochondrial)	2	2q24.1,
KCNJ3	potassium inwardly-rectifying channel, subfamily J, member 3	2	2q24.1,
MARCH7	membrane-associated ring finger (C3HC4) 7, E3 ubiquitin protein ligase	2	2q24.2,
GCA	grancalcin, EF-hand calcium binding protein	2	2q24.2,
SCN2A	sodium channel, voltage-gated, type II, alpha subunit	2	2q24.3,
SCN1A	sodium channel, voltage-gated, type I, alpha subunit	2	2q24.3,
ZAK	sterile alpha motif and leucine zipper containing kinase AZK	2	2q31.1,
GORASP2	golgi reassembly stacking protein 2, 55kDa	2	2q31.1,
HOXD10	homeobox D10	2	2q31.1,
SESTD1	SEC14 and spectrin domains 1	2	2q31.2,
HNRNPA3	heterogeneous nuclear ribonucleoprotein A3	2	2q31.2,
ZNF385B	zinc finger protein 385B	2	2q31.3,
SSFA2	sperm specific antigen 2	2	2q31.3,
NEUROD1	neurogenic differentiation 1	2	2q31.3,
ZNF804A	zinc finger protein 804A	2	2q32.1,
GULP1	GULP, engulfment adaptor PTB domain containing 1	2	2q32.1,
GLS	glutaminase	2	2q32.2,
MYO1B	myosin IB	2	2q32.3,
OBFC2A	oligonucleotide/oligosaccharide-binding fold containing 2A	2	2q32.3,
SATB2	SATB homeobox 2	2	2q33.1,
MOBKL3	MOB1, Mps One Binder kinase activator-like 3 (yeast)	2	2q33.1,
ANKRD44	ankyrin repeat domain 44	2	2q33.1,
FAM126B	family with sequence similarity 126, member B	2	2q33.1,
RAPH1	Ras association (RalGDS/AF-6) and pleckstrin homology domains 1	2	2q33.2,
FAM117B	family with sequence similarity 117, member B	2	2q33.2,
ADAM23	ADAM metallopeptidase domain 23	2	2q33.3,
IDH1	isocitrate dehydrogenase 1 (NADP+), soluble	2	2q34,
ERBB4	v-erb-a erythroblastic leukemia viral oncogene homolog 4 (avian)	2	2q34,
IGFBP5	insulin-like growth factor binding protein 5	2	2q35,
PNKD	paroxysmal nonkinesigenic dyskinesia	2	2q35,
AP1S3	adaptor-related protein complex 1, sigma 3 subunit	2	2q36.1,
CUL3	cullin 3	2	2q36.2,
C2orf57	chromosome 2 open reading frame 57	2	2q37.1,
PPP1R7	protein phosphatase 1, regulatory (inhibitor) subunit 7	2	2q37.3,
ZNF654	zinc finger protein 654	3	3p11.1,
CADM2	cell adhesion molecule 2	3	3p12.1,
CNTN3	contactin 3 (plasmacytoma associated)	3	3p12.3,
MITF	microphthalmia-associated transcription factor	3	3p14.1
TMF1	TATA element modulatory factor 1	3	3p14.1
CADPS	Ca++-dependent secretion activator	3	3p14.2,
SLMAP	sarcolemma associated protein	3	3p14.3,
ABHD6	abhydrolase domain containing 6	3	3p14.3,
CACNA1D	calcium channel, voltage-dependent, L type, alpha 1D subunit	3	3p21.1,
NT5DC2	5'-nucleotidase domain containing 2	3	3p21.1,
DCP1A	DCP1 decapping enzyme homolog A (S. cerevisiae)	3	3p21.1,
GRM2	glutamate receptor, metabotropic 2	3	3p21.2,
PFKFB4	6-phosphofructo-2-kinase/fructose-2,6-biphosphatase 4	3	3p21.31,
DAG1	dystroglycan 1 (dystrophin-associated glycoprotein 1)	3	3p21.31,
GNAT1	guanine nucleotide binding protein (G protein), alpha transducing activity polypeptide 1	3	3p21.31,
SEMA3B	sema domain, immunoglobulin domain (Ig), short basic domain, secreted, (semaphorin) 3B	3	3p21.31,
BSN	bassoon (presynaptic cytomatrix protein)	3	3p21.31,
NBEAL2	neurobeachin-like 2	3	3p21.31,
ZDHHC3	zinc finger, DHHC-type containing 3	3	3p21.31,
ABHD5	abhydrolase domain containing 5	3	3p21.33,
SNRK	SNF related kinase	3	3p22.1,
ZBTB47	zinc finger and BTB domain containing 47	3	3p22.1,
ZNF619	zinc finger protein 619	3	3p22.1,
OXSR1	oxidative-stress responsive 1	3	3p22.2,
CTDSPL	CTD (carboxy-terminal domain, RNA polymerase II, polypeptide A) small phosphatase-like	3	3p22.2,
ITGA9	integrin, alpha 9	3	3p22.2,
STAC	SH3 and cysteine rich domain	3	3p22.3,
CLASP2	cytoplasmic linker associated protein 2	3	3p22.3,
PDCD6IP	programmed cell death 6 interacting protein	3	3p22.3,
KAT2B	K(lysine) acetyltransferase 2B	3	3p24,
RBMS3	RNA binding motif, single stranded interacting protein	3	3p24.1,
SLC4A7	solute carrier family 4, sodium bicarbonate cotransporter, member 7	3	3p24.1,
THRB	thyroid hormone receptor, beta (erythroblastic leukemia viral (v-erb-a) oncogene homolog 2, avian)	3	3p24.2,
RPL15	ribosomal protein L15 pseudogene 22; ribosomal protein L15 pseudogene 18; ribosomal protein L15 pseudogene 17; ribosomal protein L15 pseudogene 3; ribosomal protein L15 pseudogene 7; ribosomal protein L15	3	3p24.2,
RFTN1	raftlin, lipid raft linker 1	3	3p24.3,
SGOL1	shugoshin-like 1 (S. pombe)	3	3p24.3,
ZNF385D	zinc finger protein 385D	3	3p24.3,
SH3BP5	SH3-domain binding protein 5 (BTK-associated)	3	3p25.1,
ANKRD28	ankyrin repeat domain 28	3	3p25.1,
WNT7A	wingless-type MMTV integration site family, member 7A	3	3p25.1,
SLC6A6	solute carrier family 6 (neurotransmitter transporter, taurine), member 6	3	3p25.1,
MKRN2	makorin ring finger protein 2	3	3p25.2,
SYN2	synapsin II	3	3p25.2,
IQSEC1	IQ motif and Sec7 domain 1	3	3p25.2,
ATG7	ATG7 autophagy related 7 homolog (S. cerevisiae)	3	3p25.3
SLC6A1	solute carrier family 6 (neurotransmitter transporter, GABA), member 1	3	3p25.3
ATP2B2	ATPase, Ca++ transporting, plasma membrane 2	3	3p25.3,
SRGAP3	SLIT-ROBO Rho GTPase activating protein 3	3	3p25.3,
DCBLD2	discoidin, CUB and LCCL domain containing 2	3	3q12.1,
ABI3BP	ABI family, member 3 (NESH) binding protein	3	3q12.2,
BBX	bobby sox homolog (Drosophila)	3	3q13.12,
PHLDB2	pleckstrin homology-like domain, family B, member 2; phosphatidylinositol-specific phospholipase C, X domain containing 2	3	3q13.2,
GSK3B	glycogen synthase kinase 3 beta	3	3q13.33,
ARHGAP31	Cdc42 GTPase-activating protein	3	3q13.33,
FSTL1	follistatin-like 1	3	3q13.33,
STXBP5L	syntaxin binding protein 5-like	3	3q13.33,
KPNA1	karyopherin alpha 1 (importin alpha 5)	3	3q21.1,
ZNF148	zinc finger protein 148	3	3q21.2,
HEG1	HEG homolog 1 (zebrafish)	3	3q21.2,
KLF15	Kruppel-like factor 15	3	3q21.3,
ABTB1	ankyrin repeat and BTB (POZ) domain containing 1	3	3q21.3,
MGLL	monoglyceride lipase	3	3q21.3,
CEP63	centrosomal protein 63kDa	3	3q22.2,
NCK1	NCK adaptor protein 1	3	3q22.3,
XRN1	5'-3' exoribonuclease 1	3	3q23,
GK5	glycerol kinase 5 (putative)	3	3q23,
ZBTB38	zinc finger and BTB domain containing 38	3	3q23,
HLTF	helicase-like transcription factor	3	3q24,
C3orf58	chromosome 3 open reading frame 58	3	3q24,
TSC22D2	TSC22 domain family, member 2	3	3q25.1,
SERP1	stress-associated endoplasmic reticulum protein 1	3	3q25.1,
SELT	selenoprotein T; similar to Selenoprotein T	3	3q25.1,
CLDN11	claudin 11	3	3q26.2,
PHC3	polyhomeotic homolog 3 (Drosophila)	3	3q26.2,
SPATA16	spermatogenesis associated 16	3	3q26.31,
KCNMB2	potassium large conductance calcium-activated channel, subfamily M, beta member 2	3	3q26.32,
TBL1XR1	transducin (beta)-like 1 X-linked receptor 1	3	3q26.32,
ATP11B	ATPase, class VI, type 11B	3	3q26.33,
EPHB3	EPH receptor B3	3	3q27.1,
VWA5B2	von Willebrand factor A domain containing 5B2	3	3q27.1,
MAP3K13	mitogen-activated protein kinase kinase kinase 13	3	3q27.2,
DGKG	diacylglycerol kinase, gamma 90kDa	3	3q27.3
MASP1	mannan-binding lectin serine peptidase 1 (C4/C2 activating component of Ra-reactive factor)	3	3q27.3
TP63	tumor protein p63	3	3q28,
LIMCH1	LIM and calponin homology domains 1	4	4p13,
TMEM33	transmembrane protein 33	4	4p13,
PDS5A	PDS5, regulator of cohesion maintenance, homolog A (S. cerevisiae)	4	4p14,
RELL1	RELT-like 1	4	4p14,
TBC1D1	TBC1 (tre-2/USP6, BUB2, cdc16) domain family, member 1	4	4p14,
PGM2	phosphoglucomutase 2	4	4p14,
UBE2K	ubiquitin-conjugating enzyme E2K (UBC1 homolog, yeast)	4	4p14,
PPARGC1A	peroxisome proliferator-activated receptor gamma, coactivator 1 alpha	4	4p15.2,
TADA2B	transcriptional adaptor 2 (ADA2 homolog, yeast)-beta	4	4p16.1,
CTBP1	C-terminal binding protein 1	4	4p16.3,
D4S234E	DNA segment on chromosome 4 (unique) 234 expressed sequence	4	4p16.3,
NAT8L	N-acetyltransferase 8-like (GCN5-related, putative)	4	4p16.3,
HTT	huntingtin	4	4p16.3,
RNF4	ring finger protein 4; hypothetical LOC644006	4	4p16.3,
PDGFRA	platelet-derived growth factor receptor, alpha polypeptide	4	4q12,
KIT	similar to Mast/stem cell growth factor receptor precursor (SCFR) (Proto-oncogene tyrosine-protein kinase Kit) (c-kit) (CD117 antigen); v-kit Hardy-Zuckerman 4 feline sarcoma viral oncogene homolog	4	4q12,
USP46	ubiquitin specific peptidase 46	4	4q12,
EPHA5	EPH receptor A5	4	4q13.1,
YTHDC1	YTH domain containing 1	4	4q13.2,
AFM	afamin	4	4q13.3,
PROL1	proline rich, lacrimal 1	4	4q13.3,
CNOT6L	CCR4-NOT transcription complex, subunit 6-like	4	4q21.1,
CCNG2	cyclin G2	4	4q21.1,
PAQR3	progestin and adipoQ receptor family member III	4	4q21.21,
HNRPDL	heterogeneous nuclear ribonucleoprotein D-like	4	4q21.22,
AGPAT9	1-acylglycerol-3-phosphate O-acyltransferase 9	4	4q21.23,
MAPK10	mitogen-activated protein kinase 10	4	4q21.3,
HERC3	hect domain and RLD 3	4	4q22.1,
EMCN	endomucin	4	4q24,
TRPC3	transient receptor potential cation channel, subfamily C, member 3	4	4q27,
PHF17	PHD finger protein 17	4	4q28.2,
PABPC4L	poly(A) binding protein, cytoplasmic 4-like	4	4q28.3,
SETD7	SET domain containing (lysine methyltransferase) 7	4	4q31.1,
ELMOD2	ELMO/CED-12 domain containing 2	4	4q31.1,
NAA15	NMDA receptor regulated 1	4	4q31.1,
SMARCA5	SWI/SNF related, matrix associated, actin dependent regulator of chromatin, subfamily a, member 5	4	4q31.21,
USP38	ubiquitin specific peptidase 38	4	4q31.21,
RNF150	ring finger protein 150	4	4q31.21,
DCLK2	doublecortin-like kinase 2	4	4q31.23,
FGB	fibrinogen beta chain	4	4q31.3,
FBXW7	F-box and WD repeat domain containing 7	4	4q31.3,
PDLIM3	PDZ and LIM domain 3	4	4q35.1,
RWDD4	RWD domain containing 4	4	4q35.1,
CLDN22	claudin 22	4	4q35.1,
ING2	inhibitor of growth family, member 2	4	4q35.1,
SNX25	sorting nexin 25	4	4q35.1,
PAIP1	poly(A) binding protein interacting protein 1; similar to poly(A) binding protein interacting protein 1	5	5p12,
LIFR	leukemia inhibitory factor receptor alpha	5	5p13.1,
PRKAA1	protein kinase, AMP-activated, alpha 1 catalytic subunit	5	5p13.1,
RICTOR	RPTOR independent companion of MTOR, complex 2	5	5p13.1,
C1QTNF3	C1q and tumor necrosis factor related protein 3; alpha-methylacyl-CoA racemase	5	5p13.2,
NIPBL	Nipped-B homolog (Drosophila)	5	5p13.2,
PDZD2	PDZ domain containing 2	5	5p13.3,
SUB1	SUB1 homolog (S. cerevisiae)	5	5p13.3,
CDH12	cadherin 12, type 2 (N-cadherin 2)	5	5p14.3,
FBXL7	F-box and leucine-rich repeat protein 7	5	5p15.1,
ANKRD33B	ankyrin repeat domain 33B	5	5p15.2,
PAPD7	polymerase (DNA directed) sigma	5	5p15.31,
ADCY2	adenylate cyclase 2 (brain)	5	5p15.31,
PDCD6	aryl-hydrocarbon receptor repressor; programmed cell death 6	5	5p15.33,
PARP8	poly (ADP-ribose) polymerase family, member 8	5	5q11.1,
PLK2	polo-like kinase 2 (Drosophila)	5	5q11.2,
MIER3	mesoderm induction early response 1, family member 3	5	5q11.2,
MAP3K1	mitogen-activated protein kinase kinase kinase 1	5	5q11.2,
PDE4D	phosphodiesterase 4D, cAMP-specific (phosphodiesterase E3 dunce homolog, Drosophila)	5	5q12.1,
RNF180	ring finger protein 180	5	5q12.3,
ERBB2IP	erbb2 interacting protein	5	5q12.3,
MAST4	microtubule associated serine/threonine kinase family member 4	5	5q12.3,
RGS7BP	regulator of G-protein signaling 7 binding protein	5	5q12.3,
SGTB	small glutamine-rich tetratricopeptide repeat (TPR)-containing, beta	5	5q12.3,
TRIM23	tripartite motif-containing 23	5	5q12.3,
BDP1	B double prime 1, subunit of RNA polymerase III transcription initiation factor IIIB	5	5q13.2,
AGGF1	angiogenic factor with G patch and FHA domains 1	5	5q13.3,
ZFYVE16	zinc finger, FYVE domain containing 16	5	5q14.1,
JMY	junction mediating and regulatory protein, p53 cofactor	5	5q14.1,
LHFPL2	lipoma HMGIC fusion partner-like 2	5	5q14.1,
SERINC5	serine incorporator 5	5	5q14.1,
EDIL3	EGF-like repeats and discoidin I-like domains 3	5	5q14.3,
FAM172A	family with sequence similarity 172, member A	5	5q15,
RGMB	RGM domain family, member B	5	5q15,
CHD1	chromodomain helicase DNA binding protein 1	5	5q21.1,	SCZ
MAN2A1	mannosidase, alpha, class 2A, member 1	5	5q21.3,
FBXL17	F-box and leucine-rich repeat protein 17	5	5q21.3,
C5orf13	chromosome 5 open reading frame 13	5	5q22.1,
DCP2	DCP2 decapping enzyme homolog (S. cerevisiae)	5	5q22.2,
AP3S1	adaptor-related protein complex 3, sigma 1 subunit	5	5q22.3,
TRIM36	tripartite motif-containing 36	5	5q22.3,
DMXL1	Dmx-like 1	5	5q23.1,
AQPEP	laeverin	5	5q23.1,
PRR16	proline rich 16	5	5q23.1,
CSNK1G3	casein kinase 1, gamma 3	5	5q23.2,
GRAMD3	GRAM domain containing 3	5	5q23.2,
FBN2	fibrillin 2	5	5q23.3,
SLC12A2	solute carrier family 12 (sodium/potassium/chloride transporters), member 2	5	5q23.3,
FNIP1	folliculin interacting protein 1	5	5q31.1,
ACSL6	acyl-CoA synthetase long-chain family member 6	5	5q31.1,
PHF15	PHD finger protein 15	5	5q31.1,
SAR1B	SAR1 homolog B (S. cerevisiae)	5	5q31.1,
NRG2	neuregulin 2	5	5q31.2,
KLHL3	kelch-like 3 (Drosophila)	5	5q31.2,
PURA	purine-rich element binding protein A	5	5q31.2,
RELL2	RELT-like 2	5	5q31.3,
NR3C1	nuclear receptor subfamily 3, group C, member 1 (glucocorticoid receptor)	5	5q31.3,
SLC35A4	solute carrier family 35, member A4	5	5q31.3,
RBM27	RNA binding motif protein 27	5	5q32,
CAMK2A	calcium/calmodulin-dependent protein kinase II alpha	5	5q32,
PPARGC1B	peroxisome proliferator-activated receptor gamma, coactivator 1 beta	5	5q32,
GM2A	GM2 ganglioside activator	5	5q33.1,
ATOX1	ATX1 antioxidant protein 1 homolog (yeast)	5	5q33.1,
NDST1	N-deacetylase/N-sulfotransferase (heparan glucosaminyl) 1	5	5q33.1,
GRIA1	glutamate receptor, ionotropic, AMPA 1	5	5q33.2,
HAND1	heart and neural crest derivatives expressed 1	5	5q33.2,
GABRA1	gamma-aminobutyric acid (GABA) A receptor, alpha 1	5	5q34,
WWC1	WW and C2 domain containing 1	5	5q34,
LCP2	lymphocyte cytosolic protein 2 (SH2 domain containing leukocyte protein of 76kDa)	5	5q35.1,
SH3PXD2B	SH3 and PX domains 2B	5	5q35.1,
UBTD2	ubiquitin domain containing 2	5	5q35.1,
HK3	hexokinase 3 (white cell)	5	5q35.2,
GRK6	G protein-coupled receptor kinase 6	5	5q35.3,
MAML1	mastermind-like 1 (Drosophila)	5	5q35.3,
CBY3	chibby homolog 3 (Drosophila)	5	5q35.3,
DBN1	drebrin 1	5	5q35.3,
HMGCLL1	3-hydroxymethyl-3-methylglutaryl-Coenzyme A lyase-like 1	6	6p12.1,
BEND6	BEN domain containing 6	6	6p12.1,
ICK	intestinal cell (MAK-like) kinase	6	6p12.1,
TRAM2	translocation associated membrane protein 2	6	6p12.2,
CD2AP	CD2-associated protein	6	6p12.3,
RCAN2	regulator of calcineurin 2	6	6p12.3,
KIAA0240	KIAA0240	6	6p21.1,
FOXP4	forkhead box P4	6	6p21.1,
CCDC167	coiled-coil domain containing 167	6	6p21.2,
UHRF1BP1	UHRF1 binding protein 1	6	6p21.31,
STK38	serine/threonine kinase 38	6	6p21.31,
ZNF76	zinc finger protein 76 (expressed in testis)	6	6p21.31,
LEMD2	LEM domain containing 2	6	6p21.31,
HLA-DQA1	similar to hCG2042724; similar to HLA class II histocompatibility antigen, DQ(1) alpha chain precursor (DC-4 alpha chain); major histocompatibility complex, class II, DQ alpha 1	6	6p21.32,
C6orf47	chromosome 6 open reading frame 47	6	6p21.33,
TNXB	tenascin XB; tenascin XA pseudogene	6	6p21.33,
VARS	valyl-tRNA synthetase	6	6p21.33,
RNF39	ring finger protein 39	6	6p22.1,
DCDC2	doublecortin domain containing 2	6	6p22.3,
RBM24	RNA binding motif protein 24	6	6p22.3,
ATXN1	ataxin 1	6	6p22.3,
CD83	CD83 molecule	6	6p23,
RANBP9	RAN binding protein 9	6	6p23,
TMEM170B	transmembrane protein 170B	6	6p24.2,
ELOVL2	elongation of very long chain fatty acids (FEN1/Elo2, SUR4/Elo3, yeast)-like 2	6	6p24.2,
MUTED	thioredoxin domain containing 5 (endoplasmic reticulum); muted homolog (mouse)	6	6p24.3,
DSP	desmoplakin	6	6p24.3,
TFAP2A	transcription factor AP-2 alpha (activating enhancer binding protein 2 alpha)	6	6p24.3,
SSR1	signal sequence receptor, alpha	6	6p24.3,
RREB1	ras responsive element binding protein 1	6	6p24.3,
SLC22A23	solute carrier family 22, member 23	6	6p25.2,
PHF3	PHD finger protein 3	6	6q12,	SCZ
BAI3	brain-specific angiogenesis inhibitor 3	6	6q12,	SCZ
COL19A1	collagen, type XIX, alpha 1	6	6q13,
PHIP	pleckstrin homology domain interacting protein	6	6q14.1,
HMGN3	high mobility group nucleosomal binding domain 3	6	6q14.1,
IBTK	inhibitor of Bruton agammaglobulinemia tyrosine kinase	6	6q14.1,
CYB5R4	cytochrome b5 reductase 4	6	6q14.2,
SNAP91	synaptosomal-associated protein, 91kDa homolog (mouse)	6	6q14.2,
SYNCRIP	synaptotagmin binding, cytoplasmic RNA interacting protein	6	6q14.3,
RRAGD	Ras-related GTP binding D	6	6q15,
BACH2	BTB and CNC homology 1, basic leucine zipper transcription factor 2	6	6q15,
SLC35A1	solute carrier family 35 (CMP-sialic acid transporter), member A1	6	6q15,
FUT9	fucosyltransferase 9 (alpha (1,3) fucosyltransferase)	6	6q16.1,
EPHA7	EPH receptor A7	6	6q16.1,
USP45	ubiquitin specific peptidase 45	6	6q16.2,
PRDM1	PR domain containing 1, with ZNF domain	6	6q21,
BEND3	BEN domain containing 3	6	6q21,
CDK19	cell division cycle 2-like 6 (CDK8-like)	6	6q21,
OSTM1	osteopetrosis associated transmembrane protein 1	6	6q21,
C6orf204	chromosome 6 open reading frame 204	6	6q22.31,
HEY2	hypothetical LOC100129733; hairy/enhancer-of-split related with YRPW motif 2	6	6q22.31,
SGK1	serum/glucocorticoid regulated kinase 1	6	6q23.2,
PEX3	peroxisomal biogenesis factor 3	6	6q24.2,
TULP4	tubby like protein 4	6	6q25.3,
QKI	quaking homolog, KH domain RNA binding (mouse)	6	6q26,
PDE10A	phosphodiesterase 10A	6	6q27,
EZH2	enhancer of zeste homolog 2 (Drosophila)	7	7q36.1,
CCT6A	chaperonin containing TCP1, subunit 6A (zeta 1)	7	7p11.2,
IKZF1	IKAROS family zinc finger 1 (Ikaros)	7	7p12.2,
ADCY1	adenylate cyclase 1 (brain)	7	7p12.3,	SCZ
NUDCD3	NudC domain containing 3	7	7p13,
PURB	purine-rich element binding protein B	7	7p13,
HERPUD2	HERPUD family member 2	7	7p14.2,
PLEKHA8	pleckstrin homology domain containing, family A (phosphoinositide binding specific) member 8	7	7p14.3,
CREB5	cAMP responsive element binding protein 5	7	7p15.1,
OSBPL3	oxysterol binding protein-like 3	7	7p15.3,
RAPGEF5	Rap guanine nucleotide exchange factor (GEF) 5	7	7p15.3,
CDCA7L	cell division cycle associated 7-like	7	7p15.3,
AHR	aryl hydrocarbon receptor	7	7p21.1,
TWIST1	twist homolog 1 (Drosophila)	7	7p21.1,
RAC1	ras-related C3 botulinum toxin substrate 1 (rho family, small GTP binding protein Rac1)	7	7p22.1,
CCZ1	CCZ1 vacuolar protein trafficking and biogenesis associated homolog (S. cerevisiae)	7	7p22.1,
FOXK1	forkhead box K1	7	7p22.1,
C7orf28B	chromosome 7 open reading frame 28A; similar to Chromosome 7 open reading frame 28B; chromosome 7 open reading frame 28B	7	7p22.1,
C1GALT1	core 1 synthase, glycoprotein-N-acetylgalactosamine 3-beta-galactosyltransferase, 1	7	7p22.1,
FAM20C	family with sequence similarity 20, member C	7	7p22.3,
TMEM184A	transmembrane protein 184A	7	7p22.3,
MAFK	v-maf musculoaponeurotic fibrosarcoma oncogene homolog K (avian)	7	7p22.3,
CALN1	calneuron 1	7	7q11.22,
PHTF2	putative homeodomain transcription factor 2	7	7q11.23,
DTX2	deltex homolog 2 (Drosophila)	7	7q11.23,
GTPBP10	GTP-binding protein 10 (putative)	7	7q21.13,
CDK6	cyclin-dependent kinase 6	7	7q21.2,
LMTK2	lemur tyrosine kinase 2	7	7q21.3,
PPP1R9A	protein phosphatase 1, regulatory (inhibitor) subunit 9A	7	7q21.3,
BAIAP2L1	BAI1-associated protein 2-like 1	7	7q22.1,
GIGYF1	GRB10 interacting GYF protein 1	7	7q22.1,
SMURF1	SMAD specific E3 ubiquitin protein ligase 1	7	7q22.1,
CUX1	cut-like homeobox 1	7	7q22.1,
PRKAR2B	protein kinase, cAMP-dependent, regulatory, type II, beta	7	7q22.3,
SRPK2	SFRS protein kinase 2	7	7q22.3,
GPR85	G protein-coupled receptor 85	7	7q31.1,
FOXP2	forkhead box P2	7	7q31.1,
LRRN3	leucine rich repeat neuronal 3	7	7q31.1,
MET	met proto-oncogene (hepatocyte growth factor receptor)	7	7q31.2,
CTTNBP2	cortactin binding protein 2	7	7q31.31,
KCND2	potassium voltage-gated channel, Shal-related subfamily, member 2	7	7q31.31,
CADPS2	Ca++-dependent secretion activator 2	7	7q31.32,
LRRC4	leucine rich repeat containing 4	7	7q32.1,	SCZ
AHCYL2	adenosylhomocysteinase-like 2	7	7q32.1,	SCZ
PRRT4	hypothetical protein LOC401399	7	7q32.1,	SCZ
TSPAN33	tetraspanin 33	7	7q32.1,	SCZ
UBE2H	ubiquitin-conjugating enzyme E2H (UBC8 homolog, yeast)	7	7q32.2,
PTN	pleiotrophin	7	7q33,
HIPK2	homeodomain interacting protein kinase 2; similar to homeodomain interacting protein kinase 2	7	7q34,
KIAA1147	KIAA1147	7	7q34,
JHDM1D	jumonji C domain containing histone demethylase 1 homolog D (S. cerevisiae)	7	7q34,
TTC26	tetratricopeptide repeat domain 26	7	7q34,
UBN2	ubinuclein 2	7	7q34,
PRKAG2	protein kinase, AMP-activated, gamma 2 non-catalytic subunit	7	7q36.1,
REPIN1	replication initiator 1	7	7q36.1,
EN2	engrailed homeobox 2	7	7q36.3,	SCZ
UBE3C	ubiquitin protein ligase E3C	7	7q36.3,	SCZ
ZMAT4	zinc finger, matrin type 4	8	8p11.21,
BAG4	BCL2-associated athanogene 4	8	8p11.23,
DUSP4	dual specificity phosphatase 4	8	8p12,
FZD3	frizzled homolog 3 (Drosophila)	8	8p21.1,
NEFL	neurofilament, light polypeptide	8	8p21.2,
FAM160B2	family with sequence similarity 160, member B2	8	8p21.3,
LGI3	leucine-rich repeat LGI family, member 3	8	8p21.3,
VPS37A	vacuolar protein sorting 37 homolog A (S. cerevisiae)	8	8p22,
KIAA1456	putative methyltransferase KIAA1456	8	8p23.1,
FAM167A	family with sequence similarity 167, member A	8	8p23.1,
CSMD1	CUB and Sushi multiple domains 1	8	8p23.2,
MTSS1	metastasis suppressor 1	8	8p24.13,
PCMTD1	protein-L-isoaspartate (D-aspartate) O-methyltransferase domain containing 1	8	8q11.23,
ST18	suppression of tumorigenicity 18 (breast carcinoma) (zinc finger protein)	8	8q11.23,
CHD7	chromodomain helicase DNA binding protein 7	8	8q12.1,
ASPH	aspartate beta-hydroxylase	8	8q12.3,
YTHDF3	YTH domain family, member 3	8	8q12.3,
PDE7A	phosphodiesterase 7A	8	8q13.1,
ARMC1	armadillo repeat containing 1	8	8q13.1,
MTFR1	mitochondrial fission regulator 1	8	8q13.1,
SULF1	sulfatase 1	8	8q13.2,
KCNB2	potassium voltage-gated channel, Shab-related subfamily, member 2	8	8q13.3,
NCOA2	nuclear receptor coactivator 2	8	8q13.3,
UBE2W	ubiquitin-conjugating enzyme E2W (putative)	8	8q21.11,
TMEM55A	transmembrane protein 55A	8	8q21.3,
LAPTM4B	lysosomal protein transmembrane 4 beta	8	8q22.1,
MTDH	metadherin	8	8q22.1,
STK3	serine/threonine kinase 3 (STE20 homolog, yeast)	8	8q22.2,
AZIN1	antizyme inhibitor 1	8	8q22.3,
RRM2B	ribonucleotide reductase M2 B (TP53 inducible)	8	8q22.3,
LRP12	low density lipoprotein-related protein 12	8	8q22.3,
OXR1	oxidation resistance 1	8	8q23.1,
ZFPM2	zinc finger protein, multitype 2	8	8q23.1,
CSMD3	CUB and Sushi multiple domains 3	8	8q23.3,
TRPS1	trichorhinophalangeal syndrome I	8	8q23.3,
FBXO32	F-box protein 32	8	8q24.13,
WDYHV1	WDYHV motif containing 1	8	8q24.13,
EFR3A	EFR3 homolog A (S. cerevisiae)	8	8q24.22,
FAM135B	family with sequence similarity 135, member B	8	8q24.23,	SCZ
PTP4A3	protein tyrosine phosphatase type IVA, member 3	8	8q24.3,
SCRT1	scratch homolog 1, zinc finger protein (Drosophila)	8	8q24.3,
ZC3H3	zinc finger CCCH-type containing 3	8	8q24.3,
DNAJB5	DnaJ (Hsp40) homolog, subfamily B, member 5	9	9p13.3,
C9orf128	chromosome 9 open reading frame 128	9	9p13.3,
ENHO	energy homeostasis associated	9	9p13.3,
SLC24A2	solute carrier family 24 (sodium/potassium/calcium exchanger), member 2	9	9p22.1,
ZDHHC21	zinc finger, DHHC-type containing 21	9	9p22.3,
NFIB	nuclear factor I/B	9	9p22.3,
PTPRD	protein tyrosine phosphatase, receptor type, D	9	9p23,
C9orf150	chromosome 9 open reading frame 150	9	9p23,
KIAA1432	KIAA1432	9	9p24.1,
CDC37L1	cell division cycle 37 homolog (S. cerevisiae)-like 1	9	9p24.1,
DMRT2	doublesex and mab-3 related transcription factor 2	9	9p24.3,
DMRT3	doublesex and mab-3 related transcription factor 3	9	9p24.3,
SHC3	SHC (Src homology 2 domain containing) transforming protein 3	9	9q22.1,
DIRAS2	DIRAS family, GTP-binding RAS-like 2	9	9q22.2,
SEMA4D	sema domain, immunoglobulin domain (Ig), transmembrane domain (TM) and short cytoplasmic domain, (semaphorin) 4D	9	9q22.2,
SPTLC1	serine palmitoyltransferase, long chain base subunit 1	9	9q22.31,
SUSD3	sushi domain containing 3	9	9q22.31,
GABBR2	gamma-aminobutyric acid (GABA) B receptor, 2	9	9q22.33,
TDRD7	tudor domain containing 7	9	9q22.33,
STX17	syntaxin 17	9	9q31.1,
SLC44A1	solute carrier family 44, member 1	9	9q31.1,
KLF4	Kruppel-like factor 4 (gut)	9	9q31.2,
PALM2-AKAP2	PALM2-AKAP2 readthrough	9	9q31.3,
AKAP2	A kinase (PRKA) anchor protein 2	9	9q31.3,
MEGF9	multiple EGF-like-domains 9	9	9q33.2,
DAB2IP	DAB2 interacting protein	9	9q33.2,
PDCL	phosducin-like	9	9q33.2,
DENND1A	DENN/MADD domain containing 1A	9	9q33.3,
STRBP	spermatid perinuclear RNA binding protein	9	9q33.3,
ZBTB34	zinc finger and BTB domain containing 34	9	9q33.3,
ANGPTL2	angiopoietin-like 2	9	9q33.3,
TOR1B	torsin family 1, member B (torsin B)	9	9q34.11,
PIP5KL1	phosphatidylinositol-4-phosphate 5-kinase-like 1	9	9q34.11,
PTGES2	prostaglandin E synthase 2	9	9q34.11,
MED27	similar to cofactor required for Sp1 transcriptional activation, subunit 8, 34kDa; mediator complex subunit 27; CRSP8 pseudogene	9	9q34.13,
FAM78A	family with sequence similarity 78, member A	9	9q34.13,
C9orf7	chromosome 9 open reading frame 7	9	9q34.2,
COL5A1	collagen, type V, alpha 1	9	9q34.3,
NACC2	NACC family member 2, BEN and BTB (POZ) domain containing	9	9q34.3,
NOTCH1	Notch homolog 1, translocation-associated (Drosophila)	9	9q34.3,
PARD3	par-3 partitioning defective 3 homolog (C. elegans)	10	10p11.21,
CCNY	cyclin Y	10	10p11.21,
NRP1	neuropilin 1	10	10p11.22,
GPR158	G protein-coupled receptor 158	10	10p12.1,
THNSL1	threonine synthase-like 1 (S. cerevisiae)	10	10p12.1,
CACNB2	calcium channel, voltage-dependent, beta 2 subunit	10	10p12.33,
CELF2	CUG triplet repeat, RNA binding protein 2	10	10p14,
SFMBT2	Scm-like with four mbt domains 2	10	10p14,
ZMYND11	zinc finger, MYND domain containing 11	10	10p15.3,
DIP2C	DIP2 disco-interacting protein 2 homolog C (Drosophila)	10	10p15.3,
CISD1	CDGSH iron sulfur domain 1	10	10q21.1,
CSTF2T	cleavage stimulation factor, 3' pre-RNA, subunit 2, 64kDa, tau variant	10	10q21.1,
CXCL12	chemokine (C-X-C motif) ligand 12 (stromal cell-derived factor 1)	10	10q21.1,
RHOBTB1	Rho-related BTB domain containing 1	10	10q21.2,
EGR2	early growth response 2	10	10q21.3,
ADO	2-aminoethanethiol (cysteamine) dioxygenase	10	10q21.3,
SGPL1	sphingosine-1-phosphate lyase 1	10	10q22.1,
SPOCK2	sparc/osteonectin, cwcv and kazal-like domains proteoglycan (testican) 2	10	10q22.1,
DNAJB12	DnaJ (Hsp40) homolog, subfamily B, member 12	10	10q22.1,
AIFM2	apoptosis-inducing factor, mitochondrion-associated, 2	10	10q22.1,
LRRC20	leucine rich repeat containing 20	10	10q22.1,
ANXA7	annexin A7	10	10q22.2,
NRG3	neuregulin 3	10	10q23.1,
DYDC1	DPY30 domain containing 1	10	10q23.1,
BTAF1	BTAF1 RNA polymerase II, B-TFIID transcription factor-associated, 170kDa (Mot1 homolog, S. cerevisiae)	10	10q23.32,
CPEB3	cytoplasmic polyadenylation element binding protein 3	10	10q23.32,
PCGF5	polycomb group ring finger 5	10	10q23.32,
IDE	insulin-degrading enzyme	10	10q23.33,
TBC1D12	TBC1 domain family, member 12	10	10q23.33,
ENTPD7	ectonucleoside triphosphate diphosphohydrolase 7	10	10q24.2,
LBX1	ladybird homeobox 1	10	10q24.31,
SEC31B	SEC31 homolog B (S. cerevisiae)	10	10q24.31,
C10orf26	chromosome 10 open reading frame 26	10	10q24.32,
DUSP5	dual specificity phosphatase 5	10	10q25.2,
GPAM	glycerol-3-phosphate acyltransferase, mitochondrial	10	10q25.2,
ADRB1	adrenergic, beta-1-, receptor	10	10q25.3,
VAX1	ventral anterior homeobox 1	10	10q25.3,
GPR26	G protein-coupled receptor 26	10	10q26.13,
GLRX3	glutaredoxin 3	10	10q26.3,
INPP5A	inositol polyphosphate-5-phosphatase, 40kDa	10	10q26.3,
MYBPC3	myosin binding protein C, cardiac	11	11p11.2,
SLC39A13	solute carrier family 39 (zinc transporter), member 13	11	11p11.2,
QSER1	glutamine and serine rich 1	11	11p13,
LUZP2	leucine zipper protein 2	11	11p14.3,
SLC17A6	solute carrier family 17 (sodium-dependent inorganic phosphate cotransporter), member 6	11	11p14.3,
KCNC1	potassium voltage-gated channel, Shaw-related subfamily, member 1	11	11p15.1,
SPTY2D1	SPT2, Suppressor of Ty, domain containing 1 (S. cerevisiae)	11	11p15.1,
PTPN5	protein tyrosine phosphatase, non-receptor type 5 (striatum-enriched)	11	11p15.1,
SOX6	SRY (sex determining region Y)-box 6	11	11p15.1,
EIF4G2	eukaryotic translation initiation factor 4 gamma, 2	11	11p15.3,
TEAD1	TEA domain family member 1 (SV40 transcriptional enhancer factor)	11	11p15.3,
RNF141	ring finger protein 141	11	11p15.4,
TRIM3	tripartite motif-containing 3	11	11p15.4,
CEND1	cell cycle exit and neuronal differentiation 1	11	11p15.5,
DUSP8	dual specificity phosphatase 8	11	11p15.5,
ZDHHC5	zinc finger, DHHC-type containing 5	11	11q12.1,
MS4A2	membrane-spanning 4-domains, subfamily A, member 2 (Fc fragment of IgE, high affinity I, receptor for; beta polypeptide)	11	11q12.1,
LRRC10B	leucine rich repeat containing 10-like	11	11q12.2,
TUT1	terminal uridylyl transferase 1, U6 snRNA-specific	11	11q12.3,
EML3	echinoderm microtubule associated protein like 3	11	11q12.3,
CDC42EP2	CDC42 effector protein (Rho GTPase binding) 2	11	11q13.1,
DNAJC4	DnaJ (Hsp40) homolog, subfamily C, member 4	11	11q13.1,
KAT5	K(lysine) acetyltransferase 5	11	11q13.1,
ESRRA	estrogen-related receptor alpha	11	11q13.1,
MAP4K2	mitogen-activated protein kinase kinase kinase kinase 2	11	11q13.1,
PPP1R14B	protein phosphatase 1, regulatory (inhibitor) subunit 14B	11	11q13.1,
EFEMP2	EGF-containing fibulin-like extracellular matrix protein 2	11	11q13.1,
EHBP1L1	EH domain binding protein 1-like 1	11	11q13.1,
RCOR2	REST corepressor 2	11	11q13.1,
CTSF	cathepsin F	11	11q13.2,
SHANK2	SH3 and multiple ankyrin repeat domains 2	11	11q13.4,
LOC100507050	similar to trophoblast glycoprotein; uncharacterized predicted gene 4980	11	11q13.4,
XRRA1	X-ray radiation resistance associated 1	11	11q13.4,
C11orf30	chromosome 11 open reading frame 30	11	11q13.5,
TMEM135	transmembrane protein 135	11	11q14.2,
GRM5	glutamate receptor, metabotropic 5	11	11q14.3,
FAT3	FAT tumor suppressor homolog 3 (Drosophila)	11	11q14.3,
CHORDC1	cysteine and histidine-rich domain (CHORD)-containing 1; cysteine and histidine-rich domain (CHORD)-containing 1 pseudogene	11	11q14.3,
FAM76B	family with sequence similarity 76, member B	11	11q21,
ARHGAP42	Rho GTPase activating protein 42	11	11q22.1,
GRIA4	glutamate receptor, ionotrophic, AMPA 4	11	11q22.3,
GUCY1A2	guanylate cyclase 1, soluble, alpha 2	11	11q22.3,
C11orf87	chromosome 11 open reading frame 87	11	11q22.3,
ZC3H12C	zinc finger CCCH-type containing 12C	11	11q22.3,
C11orf57	chromosome 11 open reading frame 57	11	11q23.1,
SIK2	salt-inducible kinase 2	11	11q23.1,
USP28	ubiquitin specific peptidase 28	11	11q23.2,
MLL	myeloid/lymphoid or mixed-lineage leukemia (trithorax homolog, Drosophila)	11	11q23.3,
PAFAH1B2	platelet-activating factor acetylhydrolase, isoform Ib, subunit 2 (30kDa)	11	11q23.3,
ABCG4	ATP-binding cassette, sub-family G (WHITE), member 4	11	11q23.3,
FXYD6	FXYD domain containing ion transport regulator 6	11	11q23.3,
CCDC153	coiled-coil domain containing 153	11	11q23.3,
PVRL1	poliovirus receptor-related 1 (herpesvirus entry mediator C)	11	11q23.3,
SORL1	sortilin-related receptor, L(DLR class) A repeats-containing	11	11q24.1
C11orf61	chromosome 11 open reading frame 61	11	11q24.2,
TMEM218	transmembrane protein 218	11	11q24.2,
SRPR	signal recognition particle receptor (docking protein)	11	11q24.2,
ZBTB44	zinc finger and BTB domain containing 44	11	11q24.3,
OPCML	opioid binding protein/cell adhesion molecule-like	11	11q25,
FGD4	FYVE, RhoGEF and PH domain containing 4	12	12p11.21,
STK38L	serine/threonine kinase 38 like	12	12p11.23,
ABCC9	ATP-binding cassette, sub-family C (CFTR/MRP), member 9	12	12p12.1,
RASSF8	Ras association (RalGDS/AF-6) domain family (N-terminal) member 8	12	12p12.1,
PLEKHA5	pleckstrin homology domain containing, family A member 5	12	12p12.3,
EPS8	epidermal growth factor receptor pathway substrate 8	12	12p12.3,
GPRC5A	G protein-coupled receptor, family C, group 5, member A	12	12p13.1,
CSDA	cold shock domain protein A; cold shock domain protein A pseudogene 1	12	12p13.2,
LRP6	low density lipoprotein receptor-related protein 6	12	12p13.2,
CD69	CD69 molecule	12	12p13.31,
NECAP1	NECAP endocytosis associated 1	12	12p13.31,
RIMKLB	ribosomal modification protein rimK-like family member B	12	12p13.31,
KCNA1	potassium voltage-gated channel, shaker-related subfamily, member 1 (episodic ataxia with myokymia)	12	12p13.32,
CACNA1C	hypothetical protein LOC100131098; calcium channel, voltage-dependent, L type, alpha 1C subunit	12	12p13.33,
RAD52	RAD52 homolog (S. cerevisiae)	12	12p13.33,
FKBP4	FK506 binding protein 4, 59kDa	12	12p13.33,
SCAF11	SR-related CTD-associated factor 11	12	12q12,
CPNE8	copine VIII	12	12q12,
GXYLT1	glycosyltransferase 8 domain containing 3	12	12q12,
AQP2	aquaporin 2 (collecting duct)	12	12q13.12,
LMBR1L	limb region 1 homolog (mouse)-like	12	12q13.12,
SPATS2	spermatogenesis associated, serine-rich 2	12	12q13.12,
SP1	Sp1 transcription factor	12	12q13.13,
ITGA5	integrin, alpha 5 (fibronectin receptor, alpha polypeptide)	12	12q13.13,
CALCOCO1	calcium binding and coiled-coil domain 1	12	12q13.13,
KRT72	keratin 72	12	12q13.13,
ZNF385A	zinc finger protein 385A	12	12q13.13,
HOXC8	homeobox C8	12	12q13.13,
IKZF4	IKAROS family zinc finger 4 (Eos)	12	12q13.2,
PDE1B	phosphodiesterase 1B, calmodulin-dependent	12	12q13.2,
NEUROD4	neurogenic differentiation 4	12	12q13.2,
CDK2	cyclin-dependent kinase 2	12	12q13.2,
ANKRD52	ankyrin repeat domain 52	12	12q13.3,
NAB2	NGFI-A binding protein 2 (EGR1 binding protein 2)	12	12q13.3,
BAZ2A	bromodomain adjacent to zinc finger domain, 2A	12	12q13.3,
MBD6	methyl-CpG binding domain protein 6	12	12q13.3,
HOXC4	homeobox C4	12	12q13.3,
PIP4K2C	phosphatidylinositol-5-phosphate 4-kinase, type II, gamma	12	12q13.3,
MARCH9	E3 ubiquitin-protein ligase MARCH9	12	12q14.1,
CTDSP2	similar to hCG2013701; CTD (carboxy-terminal domain, RNA polymerase II, polypeptide A) small phosphatase 2	12	12q14.1,
LEMD3	LEM domain containing 3	12	12q14.3,
WIF1	WNT inhibitory factor 1	12	12q14.3,
GRIP1	glutamate receptor interacting protein 1	12	12q14.3,
MSRB3	methionine sulfoxide reductase B3	12	12q14.3,
CPSF6	cleavage and polyadenylation specific factor 6, 68kDa	12	12q15,
FRS2	fibroblast growth factor receptor substrate 2	12	12q15,
OSBPL8	oxysterol binding protein-like 8	12	12q21.2,
SYT1	synaptotagmin I	12	12q21.2,
E2F7	E2F transcription factor 7	12	12q21.2,
SLC6A15	solute carrier family 6 (neutral amino acid transporter), member 15	12	12q21.3,
TMPO	thymopoietin	12	12q23.1,
ANO4	anoctamin 4	12	12q23.1,
NFYB	nuclear transcription factor Y, beta	12	12q23.3,
HCFC2	host cell factor C2	12	12q23.3,
RIC8B	resistance to inhibitors of cholinesterase 8 homolog B (C. elegans)	12	12q23.3,
APPL2	adaptor protein, phosphotyrosine interaction, PH domain and leucine zipper containing 2	12	12q23.3,
GIT2	G protein-coupled receptor kinase interacting ArfGAP 2	12	12q24.11,
ANKRD13A	ankyrin repeat domain 13A	12	12q24.11,
USP30	ubiquitin specific peptidase 30	12	12q24.11,
NAA25	chromosome 12 open reading frame 30	12	12q24.13,
TPCN1	two pore segment channel 1	12	12q24.13,
TBX3	T-box 3	12	12q24.21,
PRKAB1	protein kinase, AMP-activated, beta 1 non-catalytic subunit	12	12q24.23,
RAB35	similar to hCG1778032; RAB35, member RAS oncogene family	12	12q24.23,
MSI1	musashi homolog 1 (Drosophila)	12	12q24.31
TMEM132B	transmembrane protein 132B; hypothetical LOC121296	12	12q24.31
HIP1R	huntingtin interacting protein 1 related	12	12q24.31,
CAMKK2	calcium/calmodulin-dependent protein kinase kinase 2, beta	12	12q24.31,
MLXIP	MLX interacting protein	12	12q24.31,
SETD1B	SET domain containing 1B	12	12q24.31,
PXN	paxillin	12	12q24.31,
PITPNM2	phosphatidylinositol transfer protein, membrane-associated 2	12	12q24.31,
RNF10	ring finger protein 10	12	12q24.31,
SBNO1	strawberry notch homolog 1 (Drosophila)	12	12q24.31,
GOLGA3	golgi autoantigen, golgin subfamily a, 3	12	12q24.33,
ZMYM5	zinc finger, MYM-type 5	13	13q12.11,
XPO4	exportin 4	13	13q12.11,
LATS2	LATS, large tumor suppressor, homolog 2 (Drosophila)	13	13q12.11,
FGF9	fibroblast growth factor 9 (glia-activating factor)	13	13q12.11,
ZMYM2	zinc finger, MYM-type 2	13	13q12.11,
SPATA13	spermatogenesis associated 13	13	13q12.12,
SGCG	sarcoglycan, gamma (35kDa dystrophin-associated glycoprotein)	13	13q12.12,
RNF6	ring finger protein (C3H2C3 type) 6	13	13q12.13,
MTUS2	KIAA0774	13	13q12.3,
SLC46A3	solute carrier family 46, member 3	13	13q12.3,
FRY	furry homolog (Drosophila)	13	13q13.1,
DCLK1	doublecortin-like kinase 1	13	13q13.3,
NBEA	neurobeachin	13	13q13.3,
LRCH1	leucine-rich repeats and calponin homology (CH) domain containing 1	13	13q14.13,
RB1	retinoblastoma 1	13	13q14.2,
VPS36	vacuolar protein sorting 36 homolog (S. cerevisiae)	13	13q14.3,
PCDH9	protocadherin 9	13	13q21.32,
KLF12	Kruppel-like factor 12	13	13q22.1,
KCTD12	potassium channel tetramerisation domain containing 12	13	13q22.3,
GPR180	G protein-coupled receptor 180	13	13q32.1,
MBNL2	muscleblind-like 2 (Drosophila)	13	13q32.1,
EFNB2	ephrin-B2	13	13q33.3,
ABHD13	abhydrolase domain containing 13	13	13q33.3,
ATP11A	ATPase, class VI, type 11A	13	13q34,
ARHGEF7	Rho guanine nucleotide exchange factor (GEF) 7	13	13q34,
CUL4A	cullin 4A	13	13q34,
IRS2	insulin receptor substrate 2	13	13q34,
OSGEP	O-sialoglycoprotein endopeptidase	14	14q11.2,
JUB	jub, ajuba homolog (Xenopus laevis)	14	14q11.2,
RNASE6	ribonuclease, RNase A family, k6	14	14q11.2,
COCH	coagulation factor C homolog, cochlin (Limulus polyphemus)	14	14q12,
NOVA1	neuro-oncological ventral antigen 1	14	14q12,
ARHGAP5	Rho GTPase activating protein 5	14	14q12,
NUBPL	nucleotide binding protein-like	14	14q12,
SDR39U1	short chain dehydrogenase/reductase family 39U, member 1	14	14q12,
CFL2	cofilin 2 (muscle)	14	14q13.1,
BAZ1A	bromodomain adjacent to zinc finger domain, 1A	14	14q13.2,
KLHL28	kelch-like 28 (Drosophila)	14	14q21.2,
FBXO33	F-box protein 33	14	14q21.3,
ARF6	ADP-ribosylation factor 6	14	14q21.3,
STYX	serine/threonine/tyrosine interacting protein	14	14q22.1,
FRMD6	FERM domain containing 6	14	14q22.1,
TMX1	thioredoxin-related transmembrane protein 1	14	14q22.1,
ATG14	ATG14 autophagy related 14 homolog (S. cerevisiae)	14	14q22.3,
MAPK1IP1L	mitogen-activated protein kinase 1 interacting protein 1-like	14	14q22.3,
SNAPC1	small nuclear RNA activating complex, polypeptide 1, 43kDa	14	14q23.2,
MAX	MYC associated factor X	14	14q23.3,
SPTB	spectrin, beta, erythrocytic	14	14q23.3,
PLEKHG3	pleckstrin homology domain containing, family G (with RhoGef domain) member 3	14	14q23.3,
TMEM229B	chromosome 14 open reading frame 83	14	14q24.1,
TTC9	tetratricopeptide repeat domain 9	14	14q24.2,
RGS6	regulator of G-protein signaling 6	14	14q24.2,
SPTLC2	serine palmitoyltransferase, long chain base subunit 2	14	14q24.3,
JDP2	Jun dimerization protein 2	14	14q24.3,
DNAL1	dynein, axonemal, light chain 1	14	14q24.3,
FLVCR2	feline leukemia virus subgroup C cellular receptor family, member 2	14	14q24.3,
ISM2	isthmin 2 homolog (zebrafish)	14	14q24.3,
NRXN3	neurexin 3	14	14q24.3,
CEP128	centrosomal protein 128kDa	14	14q31.1,
FOXN3	forkhead box N3	14	14q32.11,
CHGA	chromogranin A (parathyroid secretory protein 1)	14	14q32.12,
SMEK1	SMEK homolog 1, suppressor of mek1 (Dictyostelium)	14	14q32.12,
KIAA1409	KIAA1409	14	14q32.12,
SERPINA3	serpin peptidase inhibitor, clade A (alpha-1 antiproteinase, antitrypsin), member 3	14	14q32.13,
BCL11B	B-cell CLL/lymphoma 11B (zinc finger protein)	14	14q32.2,
CCDC85C	coiled-coil domain containing 85C	14	14q32.2,
PPP2R5C	protein phosphatase 2, regulatory subunit B', gamma isoform	14	14q32.31,
MARK3	MAP/microtubule affinity-regulating kinase 3	14	14q32.32,
TECPR2	tectonin beta-propeller repeat containing 2	14	14q32.32,
TRAF3	TNF receptor-associated factor 3	14	14q32.32,
AHNAK2	AHNAK nucleoprotein 2	14	14q32.33,
NIPA1	non imprinted in Prader-Willi/Angelman syndrome 1	15	15q11.2,	ASD
ATP10A	ATPase, class V, type 10A	15	15q12,
TJP1	tight junction protein 1 (zona occludens 1)	15	15q13.1,
SLC12A6	solute carrier family 12 (potassium/chloride transporters), member 6	15	15q14,
RYR3	ryanodine receptor 3	15	15q14,
ZNF770	zinc finger protein 770	15	15q14,
C15orf63	chromosome 15 open reading frame 63; small EDRK-rich factor 2	15	15q15.3,
SLC30A4	solute carrier family 30 (zinc transporter), member 4	15	15q21.1,
SECISBP2L	SECIS binding protein 2-like	15	15q21.1,
COPS2	COP9 constitutive photomorphogenic homolog subunit 2 (Arabidopsis)	15	15q21.1,
TCF12	transcription factor 12	15	15q21.3,
PRTG	protogenin homolog (Gallus gallus)	15	15q21.3,
ALDH1A2	aldehyde dehydrogenase 1 family, member A2	15	15q21.3,
RORA	RAR-related orphan receptor A	15	15q22.2,	SCZ
BNIP2	BCL2/adenovirus E1B 19kDa interacting protein 2	15	15q22.2,	SCZ
FAM81A	family with sequence similarity 81, member A	15	15q22.2,	SCZ
PLEKHO2	pleckstrin homology domain containing, family O member 2	15	15q22.31,
RAB11A	RAB11A, member RAS oncogene family	15	15q22.31,
MEGF11	multiple EGF-like-domains 11	15	15q22.31,
GLCE	glucuronic acid epimerase	15	15q23,
RASGRF1	Ras protein-specific guanine nucleotide-releasing factor 1	15	15q25.1,
KIAA1024	KIAA1024	15	15q25.1,
ALPK3	alpha-kinase 3	15	15q25.3,
ABHD2	abhydrolase domain containing 2	15	15q26.1,
FURIN	furin (paired basic amino acid cleaving enzyme)	15	15q26.1,
ZNF710	zinc finger protein 710	15	15q26.1,
MEF2A	myocyte enhancer factor 2A	15	15q26.3,
SBK1	SH3-binding domain kinase 1	16	16p11.2,	ASD, DD, SCZ
SEZ6L2	seizure related 6 homolog (mouse)-like 2	16	16p11.2,	ASD, DD, SCZ
STX1B	syntaxin 1B	16	16p11.2,	ASD, DD, SCZ
VKORC1	vitamin K epoxide reductase complex, subunit 1	16	16p11.2,	ASD, DD, SCZ
MAPK3	mitogen-activated protein kinase 3	16	16p11.2,	ASD, DD, SCZ
RBBP6	retinoblastoma binding protein 6	16	16p12.1,
C16orf52	chromosome 16 open reading frame 52	16	16p12.2,
METTL9	methyltransferase like 9	16	16p12.2,
TMC7	transmembrane channel-like 7	16	16p12.3,
SHISA9	hypothetical protein LOC729993	16	16p13.12,
SNN	stannin	16	16p13.13,
CLEC16A	C-type lectin domain family 16, member A	16	16p13.13,
DEXI	dexamethasone-induced transcript	16	16p13.13,
GRIN2A	glutamate receptor, ionotropic, N-methyl D-aspartate 2A	16	16p13.2,
SLX4	SLX4 structure-specific endonuclease subunit homolog (S. cerevisiae)	16	16p13.3,	SCZ
GLIS2	GLIS family zinc finger 2	16	16p13.3,	SCZ
ADCY9	adenylate cyclase 9	16	16p13.3,	SCZ
AXIN1	axin 1	16	16p13.3,	SCZ
CACNA1H	calcium channel, voltage-dependent, T type, alpha 1H subunit	16	16p13.3,	SCZ
MGRN1	mahogunin, ring finger 1	16	16p13.3,	SCZ
PGP	phosphoglycolate phosphatase	16	16p13.3,	SCZ
SLC9A3R2	solute carrier family 9 (sodium/hydrogen exchanger), member 3 regulator 2	16	16p13.3,	SCZ
TOX3	TOX high mobility group box family member 3	16	16q12.1,
TMEM188	transmembrane protein 188; similar to TMEM188 protein	16	16q12.1,
RPGRIP1L	RPGRIP1-like	16	16q12.2,
CHD9	chromodomain helicase DNA binding protein 9	16	16q12.2,
POLR2C	polymerase (RNA) II (DNA directed) polypeptide C, 33kDa	16	16q21,
CDH8	cadherin 8, type 2	16	16q21,
WWP2	WW domain containing E3 ubiquitin protein ligase 2	16	16q22.1,
CA7	carbonic anhydrase VII	16	16q22.1,
DUS2L	dihydrouridine synthase 2-like, SMM1 homolog (S. cerevisiae)	16	16q22.1,
HAS3	hyaluronan synthase 3	16	16q22.1,
PLA2G15	phospholipase A2, group XV	16	16q22.1,
TMED6	transmembrane emp24 protein transport domain containing 6	16	16q22.1,
ZDHHC1	zinc finger, DHHC-type containing 1	16	16q22.1,
PHLPP2	PH domain and leucine rich repeat protein phosphatase 2	16	16q22.2,
ATXN1L	ataxin 1-like	16	16q22.2,
AP1G1	adaptor-related protein complex 1, gamma 1 subunit	16	16q22.2,
MAF	v-maf musculoaponeurotic fibrosarcoma oncogene homolog (avian)	16	16q23.2,
GAN	gigaxonin	16	16q23.2,
C17orf103	chromosome 17 open reading frame 103	17	17p11.2,
ULK2	unc-51-like kinase 2 (C. elegans)	17	17p11.2,
MAP2K4	mitogen-activated protein kinase kinase 4	17	17p12,	ASD, SCZ
ARHGAP44	Rho GTPase activating protein 44	17	17p12,	ASD, SCZ
FGF11	fibroblast growth factor 11	17	17p13.1,
ZBTB4	zinc finger and BTB domain containing 4	17	17p13.1,
DVL2	dishevelled, dsh homolog 2 (Drosophila)	17	17p13.1,
ZZEF1	zinc finger, ZZ-type with EF-hand domain 1	17	17p13.2,
UBE2G1	ubiquitin-conjugating enzyme E2G 1 (UBC7 homolog, yeast)	17	17p13.2,
MYO1C	myosin IC	17	17p13.3,
HIC1	hypermethylated in cancer 1	17	17p13.3,
PITPNA	phosphatidylinositol transfer protein, alpha	17	17p13.3,
SLC43A2	solute carrier family 43, member 2	17	17p13.3,
WSB1	WD repeat and SOCS box-containing 1	17	17q11.1,
MYO1D	myosin ID	17	17q11.2,
TNFAIP1	tumor necrosis factor, alpha-induced protein 1 (endothelial)	17	17q11.2,
CPD	carboxypeptidase D	17	17q11.2,
C17orf63	chromosome 17 open reading frame 63	17	17q11.2,
IFT20	intraflagellar transport 20 homolog (Chlamydomonas)	17	17q11.2,
NF1	neurofibromin 1	17	17q11.2,
SUZ12	suppressor of zeste 12 homolog (Drosophila)	17	17q11.2,
SGK494	uncharacterized serine/threonine-protein kinase SgK494	17	17q11.2,
TAF15	TAF15 RNA polymerase II, TATA box binding protein (TBP)-associated factor, 68kDa	17	17q12,	ASD, SCZ
MED1	mediator complex subunit 1	17	17q12,	ASD, SCZ
STAC2	SH3 and cysteine rich domain 2	17	17q12,	ASD, SCZ
NEUROD2	neurogenic differentiation 2	17	17q12,	ASD, SCZ
HCRT	hypocretin (orexin) neuropeptide precursor	17	17q21.2,
KLHL10	kelch-like 10 (Drosophila)	17	17q21.2,
FAM134C	family with sequence similarity 134, member C	17	17q21.2,
NSF	N-ethylmaleimide-sensitive factor	17	17q21.31,
MAP3K14	mitogen-activated protein kinase kinase kinase 14	17	17q21.31,
GPATCH8	G patch domain containing 8	17	17q21.31,
GJC1	gap junction protein, gamma 1, 45kDa	17	17q21.31,
UBE2Z	ubiquitin-conjugating enzyme E2Z	17	17q21.32,
ZNF652	zinc finger protein 652	17	17q21.33,
CACNA1G	calcium channel, voltage-dependent, T type, alpha 1G subunit	17	17q21.33,
MTMR4	myotubularin related protein 4	17	17q22,
HLF	hepatic leukemia factor	17	17q22,
PPM1E	protein phosphatase 1E (PP2C domain containing)	17	17q22,
DHX40	similar to DEAH (Asp-Glu-Ala-His) box polypeptide 40; DEAH (Asp-Glu-Ala-His) box polypeptide 40	17	17q23.1,
INTS2	integrator complex subunit 2	17	17q23.2,
CCDC47	coiled-coil domain containing 47	17	17q23.3,
GNA13	guanine nucleotide binding protein (G protein), alpha 13	17	17q24.1,
SLC16A6	solute carrier family 16, member 6 (monocarboxylic acid transporter 7); similar to solute carrier family 16, member 6	17	17q24.2,
H3F3B	H3 histone, family 3B (H3.3B); H3 histone, family 3A pseudogene; H3 histone, family 3A; similar to H3 histone, family 3B; similar to histone H3.3B	17	17q25.1,
MXRA7	matrix-remodelling associated 7	17	17q25.1,
RNF157	ring finger protein 157	17	17q25.1,
MGAT5B	mannosyl (alpha-1,6-)-glycoprotein beta-1,6-N-acetyl-glucosaminyltransferase, isozyme B	17	17q25.2,
USP36	ubiquitin specific peptidase 36	17	17q25.3,
C18orf1	chromosome 18 open reading frame 1	18	18p11.21,
IMPA2	inositol(myo)-1(or 4)-monophosphatase 2	18	18p11.21,
PTPN2	protein tyrosine phosphatase, non-receptor type 2	18	18p11.21,
RALBP1	hypothetical LOC100129773; ralA binding protein 1	18	18p11.22,
ANKRD12	ankyrin repeat domain 12	18	18p11.22,
DLGAP1	discs, large (Drosophila) homolog-associated protein 1	18	18p11.31,
L3MBTL4	l(3)mbt-like 4 (Drosophila)	18	18p11.31,
IMPACT	Impact homolog (mouse)	18	18q11.2,
NPC1	Niemann-Pick disease, type C1	18	18q11.2,
CHST9	carbohydrate (N-acetylgalactosamine 4-0) sulfotransferase 9	18	18q11.2,
SS18	synovial sarcoma translocation, chromosome 18	18	18q11.2,
MIB1	mindbomb E3 ubiquitin protein ligase 1	18	18q11.2,
DTNA	dystrobrevin, alpha	18	18q12.1,
FAM59A	hypothetical protein LOC100130616; family with sequence similarity 59, member A	18	18q12.1,
RNF138	ring finger protein 138	18	18q12.1,
GALNT1	UDP-N-acetyl-alpha-D-galactosamine:polypeptide N-acetylgalactosaminyltransferase 13 (GalNAc-T13); UDP-N-acetyl-alpha-D-galactosamine:polypeptide N-acetylgalactosaminyltransferase 1 (GalNAc-T1)	18	18q12.2,
C18orf25	chromosome 18 open reading frame 25	18	18q21.1,
PIAS2	protein inhibitor of activated STAT, 2	18	18q21.1,
MBD2	methyl-CpG binding domain protein 2	18	18q21.2,
TCF4	transcription factor 4	18	18q21.2,
RNF152	ring finger protein 152	18	18q21.33,
ZCCHC2	zinc finger, CCHC domain containing 2	18	18q21.33,
CDH20	cadherin 20, type 2	18	18q21.33,
DOK6	docking protein 6	18	18q22.2,
SOCS6	suppressor of cytokine signaling 6	18	18q22.2,
NETO1	neuropilin (NRP) and tolloid (TLL)-like 1	18	18q22.3,
NFATC1	nuclear factor of activated T-cells, cytoplasmic, calcineurin-dependent 1	18	18q23,
ZNF516	zinc finger protein 516	18	18q23,
ANO8	anoctamin 8	19	19p13.11,
TSSK6	testis-specific serine kinase 6	19	19p13.11,
KLF2	Kruppel-like factor 2 (lung)	19	19p13.11,
RAB8A	RAB8A, member RAS oncogene family	19	19p13.12,
DNAJB1	DnaJ (Hsp40) homolog, subfamily B, member 1	19	19p13.12,
MYO1F	myosin IF	19	19p13.2,
ELAVL3	ELAV (embryonic lethal, abnormal vision, Drosophila)-like 3 (Hu antigen C)	19	19p13.2,
RAB11B	RAB11B, member RAS oncogene family	19	19p13.2,
FLJ22184	hypothetical protein FLJ22184	19	19p13.2,
PDE4A	phosphodiesterase 4A, cAMP-specific (phosphodiesterase E2 dunce homolog, Drosophila)	19	19p13.2,
ARHGEF18	Rho/Rac guanine nucleotide exchange factor (GEF) 18	19	19p13.2,
NFIX	nuclear factor I/X (CCAAT-binding transcription factor)	19	19p13.2,
C2CD4C	family with sequence similarity 148, member C; hypothetical protein LOC100133882	19	19p13.3
FAM108A1	family with sequence similarity 108, member A4; family with sequence similarity 108, member A5; family with sequence similarity 108, member A1	19	19p13.3
DIRAS1	DIRAS family, GTP-binding RAS-like 1	19	19p13.3,
REXO1	REX1, RNA exonuclease 1 homolog (S. cerevisiae)	19	19p13.3,
CNN2	calponin 2	19	19p13.3,
EFNA2	ephrin-A2	19	19p13.3,
HCN2	hyperpolarization activated cyclic nucleotide-gated potassium channel 2	19	19p13.3,
NCLN	nicalin homolog (zebrafish)	19	19p13.3,
PTBP1	polypyrimidine tract binding protein 1	19	19p13.3,
STK11	serine/threonine kinase 11	19	19p13.3,
TCF3	transcription factor 3 (E2A immunoglobulin enhancer binding factors E12/E47)	19	19p13.3,
ZBTB7A	zinc finger and BTB domain containing 7A	19	19p13.3,
USF2	upstream transcription factor 2, c-fos interacting	19	19q13.12,
SCN1B	sodium channel, voltage-gated, type I, beta	19	19q13.12,
SIPA1L3	signal-induced proliferation-associated 1 like 3	19	19q13.13,
SPTBN4	spectrin, beta, non-erythrocytic 4	19	19q13.2,
AKT2	v-akt murine thymoma viral oncogene homolog 2	19	19q13.2,
CEACAM19	carcinoembryonic antigen-related cell adhesion molecule 19	19	19q13.31,
PPP5C	protein phosphatase 5, catalytic subunit	19	19q13.32,
SLC1A5	solute carrier family 1 (neutral amino acid transporter), member 5	19	19q13.32,
CALM3	calmodulin 3 (phosphorylase kinase, delta); calmodulin 2 (phosphorylase kinase, delta); calmodulin 1 (phosphorylase kinase, delta)	19	19q13.32,
NKPD1	NTPase, KAP family P-loop domain containing 1	19	19q13.32,
PRR24	hypothetical protein LOC255783	19	19q13.32,
SPHK2	sphingosine kinase 2	19	19q13.33,
RASIP1	Ras interacting protein 1	19	19q13.33,
RCN3	reticulocalbin 3, EF-hand calcium binding domain	19	19q13.33,
ETFB	electron-transfer-flavoprotein, beta polypeptide	19	19q13.41,
IGLON5	IgLON family member 5	19	19q13.41,
RPL28	ribosomal protein L28	19	19q13.42,
NINL	ninein-like	20	20p11.21,
SYNDIG1	synapse differentiation inducing 1	20	20p11.21,
C20orf26	chromosome 20 open reading frame 26	20	20p11.23,
SLC24A3	solute carrier family 24 (sodium/potassium/calcium exchanger), member 3	20	20p11.23,
PLCB1	phospholipase C, beta 1 (phosphoinositide-specific)	20	20p12.3,
GPCPD1	hypothetical protein KIAA1434	20	20p12.3,
TRMT6	tRNA methyltransferase 6 homolog (S. cerevisiae)	20	20p12.3,
FKBP1A	FK506 binding protein 1A, 12kDa	20	20p13,
ProSAPiP1	ProSAPiP1 protein	20	20p13,
SCRT2	scratch homolog 2, zinc finger protein (Drosophila)	20	20p13,
STK35	serine/threonine kinase 35	20	20p13,
CBFA2T2	core-binding factor, runt domain, alpha subunit 2; translocated to, 2	20	20q11.21,
C20orf70	chromosome 20 open reading frame 70	20	20q11.21,
KIF3B	kinesin family member 3B	20	20q11.21,
RBM12	RNA binding motif protein 12; copine I	20	20q11.22,
PHF20	PHD finger protein 20	20	20q11.22,
NECAB3	N-terminal EF-hand calcium binding protein 3	20	20q11.22,
SRC	v-src sarcoma (Schmidt-Ruppin A-2) viral oncogene homolog (avian)	20	20q11.23,
PPP1R16B	protein phosphatase 1, regulatory (inhibitor) subunit 16B	20	20q11.23,
TOP1	topoisomerase (DNA) I	20	20q12,
SRSF6	serine/arginine-rich splicing factor 6	20	20q13.11,
NCOA3	nuclear receptor coactivator 3	20	20q13.12,
C20orf111	chromosome 20 open reading frame 111	20	20q13.12,
JPH2	junctophilin 2	20	20q13.12,
RIMS4	regulating synaptic membrane exocytosis 4	20	20q13.12,
SLC12A5	solute carrier family 12 (potassium-chloride transporter), member 5	20	20q13.12,
B4GALT5	UDP-Gal:betaGlcNAc beta 1,4- galactosyltransferase, polypeptide 5	20	20q13.13,
CSE1L	CSE1 chromosome segregation 1-like (yeast)	20	20q13.13,
ZNF217	zinc finger protein 217	20	20q13.2,
AURKA	aurora kinase A; aurora kinase A pseudogene 1	20	20q13.2,
C20orf108	chromosome 20 open reading frame 108	20	20q13.2,
BMP7	bone morphogenetic protein 7	20	20q13.31,
TFAP2C	transcription factor AP-2 gamma (activating enhancer binding protein 2 gamma)	20	20q13.31,
PMEPA1	prostate transmembrane protein, androgen induced 1	20	20q13.31,
CABLES2	Cdk5 and Abl enzyme substrate 2	20	20q13.33,
C20orf20	chromosome 20 open reading frame 20	20	20q13.33,
C21orf91	chromosome 21 open reading frame 91	21	21q21.1,
CXADR	coxsackie virus and adenovirus receptor pseudogene 2; coxsackie virus and adenovirus receptor	21	21q21.1,
CYYR1	cysteine/tyrosine-rich 1	21	21q21.3,
BACH1	BTB and CNC homology 1, basic leucine zipper transcription factor 1	21	21q21.3,
GCFC1	chromosome 21 open reading frame 66	21	21q22.11,
TMEM50B	transmembrane protein 50B	21	21q22.11,
SYNJ1	synaptojanin 1	21	21q22.11,
ERG	v-ets erythroblastosis virus E26 oncogene homolog (avian)	21	21q22.2,
AGPAT3	1-acylglycerol-3-phosphate O-acyltransferase 3	21	21q22.3,
C2CD2	C2 calcium-dependent domain containing 2	21	21q22.3,
SIK1	salt-inducible kinase 1	21	21q22.3,
UBE2G2	ubiquitin-conjugating enzyme E2G 2 (UBC7 homolog, yeast)	21	21q22.3,
ZNF295	zinc finger protein 295	21	21q22.3,
TTC28	chromosome 6 open reading frame 35; hCG1820764; tetratricopeptide repeat domain 28	22	22q12.1,
BCL2L13	BCL2-like 13 (apoptosis facilitator)	22	22q11.21,	ASD, SCZ
CRKL	v-crk sarcoma virus CT10 oncogene homolog (avian)-like	22	22q11.21,	ASD, SCZ
MAPK1	mitogen-activated protein kinase 1	22	22q11.22,
KIAA1671	KIAA1671 protein	22	22q11.23,
NEFH	neurofilament, heavy polypeptide	22	22q12.1,
OSBP2	oxysterol binding protein 2	22	22q12.2,
SYN3	synapsin III	22	22q12.3,
KDELR3	KDEL (Lys-Asp-Glu-Leu) endoplasmic reticulum protein retention receptor 3	22	22q13.1,
CACNA1I	calcium channel, voltage-dependent, T type, alpha 1I subunit	22	22q13.1,
ELFN2	extracellular leucine-rich repeat and fibronectin type III domain containing 2	22	22q13.1,
TNRC6B	trinucleotide repeat containing 6B	22	22q13.1,
SEPT3	septin 3	22	22q13.2,
TEF	thyrotrophic embryonic factor	22	22q13.2,
CSDC2	cold shock domain containing C2, RNA binding	22	22q13.2,
PPPDE2	PPPDE peptidase domain containing 2	22	22q13.2,
ST13	similar to heat shock 70kD protein binding protein; suppression of tumorigenicity 13 (colon carcinoma) (Hsp70 interacting protein)	22	22q13.2,
KIAA1644	KIAA1644	22	22q13.31,	SCZ
CERK	ceramide kinase	22	22q13.31,	SCZ
GRAMD4	TSC22 domain family, member 3; GRAM domain containing 4	22	22q13.31,	SCZ
FAM19A5	family with sequence similarity 19 (chemokine (C-C motif)-like), member A5	22	22q13.32,
PPP6R2	protein phosphatase 6, regulatory subunit 2	22	22q13.33,
BRD1	bromodomain containing 1	22	22q13.33,
MLC1	megalencephalic leukoencephalopathy with subcortical cysts 1	22	22q13.33,
PANX2	pannexin 2	22	22q13.33,
PLXNB2	plexin B2	22	22q13.33,
SMC1A	structural maintenance of chromosomes 1A	X	Xp11.22,
KCND1	potassium voltage-gated channel, Shal-related subfamily, member 1	X	Xp11.23,
EFHC2	EF-hand domain (C-terminal) containing 2	X	Xp11.3,
DDX3X	DEAD (Asp-Glu-Ala-Asp) box polypeptide 3, X-linked	X	Xp11.4,
MED14	mediator complex subunit 14	X	Xp11.4,
BCOR	BCL6 co-repressor	X	Xp11.4,
TAB3	mitogen-activated protein kinase kinase kinase 7 interacting protein 3	X	Xp21.2,
EIF2S3	eukaryotic translation initiation factor 2, subunit 3 gamma, 52kDa	X	Xp22.11,
MBTPS2	membrane-bound transcription factor peptidase, site 2	X	Xp22.12,
RAB9A	RAB9A, member RAS oncogene family	X	Xp22.2,
SHROOM2	shroom family member 2	X	Xp22.2,
NLGN4X	neuroligin 4, X-linked	X	Xp22.31,
SHOX	short stature homeobox	X	Xp22.33,
YIPF6	Yip1 domain family, member 6	X	Xq12,
BRWD3	bromodomain and WD repeat domain containing 3	X	Xq21.1,
HDX	highly divergent homeobox	X	Xq21.1,
CHM	choroideremia (Rab escort protein 1)	X	Xq21.2,
TAF7L	TAF7-like RNA polymerase II, TATA box binding protein (TBP)-associated factor, 50kDa	X	Xq22.1,
TRMT2B	TRM2 tRNA methyltransferase 2 homolog B (S. cerevisiae)	X	Xq22.1,
TMSB15B	thymosin beta 15a; thymosin beta 15B	X	Xq22.2,
RBM41	RNA binding motif protein 41	X	Xq22.3,
MID2	midline 2	X	Xq22.3,
AMMECR1	Alport syndrome, mental retardation, midface hypoplasia and elliptocytosis chromosomal region gene 1	X	Xq23,
NXT2	nuclear transport factor 2-like export factor 2	X	Xq23,
HTR2C	5-hydroxytryptamine (serotonin) receptor 2C	X	Xq23,
MCTS1	malignant T cell amplified sequence 1	X	Xq24,
SLC25A5	solute carrier family 25 (mitochondrial carrier; adenine nucleotide translocator), member 5; solute carrier family 25 (mitochondrial carrier; adenine nucleotide translocator), member 5 pseudogene 8	X	Xq24,
LONRF3	LON peptidase N-terminal domain and ring finger 3	X	Xq24,
ZNF280C	zinc finger protein 280C	X	Xq26.1,
SASH3	SAM and SH3 domain containing 3	X	Xq26.1,
BCORL1	BCL6 co-repressor-like 1	X	Xq26.1,
APLN	apelin	X	Xq26.1,
RAP2C	RAP2C, member of RAS oncogene family	X	Xq26.2,
ZNF449	zinc finger protein 449	X	Xq26.3,
BCAP31	B-cell receptor-associated protein 31	X	Xq28,
VMA21	VMA21 vacuolar H+-ATPase homolog (S. cerevisiae)	X	Xq28,
MPP1	membrane protein, palmitoylated 1, 55kDa	X	Xq28,
PLXNA3	plexin A3	X	Xq28,
SLC6A8	solute carrier family 6 (neurotransmitter transporter, creatine), member 8	X	Xq28,
SPRY3	sprouty homolog 3 (Drosophila)	X	Xq28,
NLGN4Y	neuroligin 4, Y-linked	Y	Yq11.221,
Red indicates cytobands that are associated with develpmental disability (DD), schizophrenia (SCZ), Autism Spectrum Disorder(ASD) as found in Sullivan et al., 2012 or Liu et al., 2012.
